# Supplementary material for: Syndemic interactions between HIV/AIDS, mental health conditions, and non-communicable diseases in sub-Saharan Africa: A scoping review of contributing factors
Source: PLoS One. 2025 Aug 21;20(8):e0328515. doi: 10.1371/journal.pone.0328515 (PMC12370135; doi:10.1371/journal.pone.0328515)
Supplement: S3 Appendix — Demonstrates the prevalence of multi-morbidities across sex and age groups among PLWH (Panel A), and the proportion of individuals with two or more NCDs in 2015 and projected for 2035 (Panel B). Provides a demographic insight into the changing burden of NCDs over time. (XLSX) [file pone.0328515.s003.xlsx]

## Sheet: Sheet1
Condition	HIV Negative	HIV Positive
Hypertension and depression	16	20
Hypertension and asthma	10	8
hypertension and stroke	5	3
Hypertension and diabetes	11	10
Hypertension and CKD	24	34
Hypertension and cancer	12	9
Depression and CKD	2	3
Other combination of 2 NCDs	9	4
Hypertension, depression, and asthma	1	1
Hypertension, depression, and CKD	1	1
Hypertension, depression, and cancer	1	1
Hypertension, diabetes, and CKD	1	1
Hypertension, asthma, and cancer	0	1
Hypertension, CKD, cancer	1	1
other combination of 3 NCDs	5	2
other combination of 3 or more NCDs	1	1
Condition	HIV Positive (2015)	HIV Positive (2035)
Hypertension and depression	20	15
Hypertension and asthma	8	10
hypertension and stroke	3	5
Hypertension and diabetes	10	12
Hypertension and CKD	34	21
Hypertension and cancer	9	13
Depression and CKD	3	1
Other combination of 2 NCDs	4	5
Hypertension, depression, and asthma	1	1
Hypertension, depression, and CKD	1	2
Hypertension, depression, and cancer	1	2
Hypertension, diabetes, and CKD	1	2
Hypertension, asthma, and cancer	1	1
Hypertension, CKD, cancer	1	1
other combination of 3 NCDs	2	7
other combination of 3 or more NCDs	1	2
Age Range	Male	Female
40-49	16.1	19
50-59	22.4	30
60-69	19.8	29.8
70+	29.5	37.9
